# Supplementary material for: Exploring Drug Shortages in the United Kingdom
Source: Pharmacy (Basel). 2023 Oct 18;11(5):166. doi: 10.3390/pharmacy11050166 (PMC10609979; doi:10.3390/pharmacy11050166)
Supplement: Supplementary file 1 [file pharmacy-11-00166-s001.zip]

Archive with 1 entries (1 files):
- pharmacy-2553361-supplementary.pdf
